# Supplementary material for: SYT-SSX1 enhances the invasiveness and maintains stem-like cell properties in synovial sarcoma via induction of TGF-β1/Smad signaling
Source: BMC Cancer. 2022 Feb 12;22:166. doi: 10.1186/s12885-022-09229-5 (PMC8841078; doi:10.1186/s12885-022-09229-5)
Supplement: Supplementary file 1 — Additional file 1. [file 12885_2022_9229_MOESM1_ESM.zip]

Archive with 2 entries (2 files):
- Supplementary material 2021-11-1.zip
- Supplementary materials  of the amended manuscript BMC cancer.pdf
